# Supplementary material for: Genetic Origin of AHAS2 Genes in Brassica Allotetraploids and Association of Its Orthologs with Agronomic Traits in B. napus
Source: Plants (Basel). 2026 Apr 7;15(7):1126. doi: 10.3390/plants15071126 (PMC13074368; doi:10.3390/plants15071126)
Supplement: Supplementary file 1 [file plants-15-01126-s001.zip]

Archive with 3 entries (3 files):
- Supplementary file S1.pdf
- Supplementary file S2.pdf
- Supplementary Table and Figures.pdf
